# Supplementary material for: Introducing Attribute Association Graphs to Facilitate Medical Data Exploration: Development and Evaluation Using Epidemiological Study Data
Source: JMIR Med Inform. 2024 Jul 24;12:e49865. doi: 10.2196/49865 (PMC11306949; doi:10.2196/49865)
Supplement: Multimedia Appendix 4 [file medinform_v12i1e49865_app4.xlsx]

## Sheet: figure_2_variable_descriptions
variable	description	labels	SNOMED CT	LOINC	data type	values
HeartRateRR	resting heart rate	Cardiac;Measurement	444981005		integer
PulseRhythm	pulse rhythm	Cardiac;Measurement	364095004		categorical	regular | irregular
SinusRhythm	sinus rhythm	ECG;Condition	251150006		bool	false | true
AtrFibECG	ECG: atrial fibrillation	ECG;Condition	164889003		bool	false | true
AtrFluttECG	ECG: atrial flutter	ECG;Condition	164890007		bool	false | true
AVBlock	atrioventricular block	ECG;Condition	233917008		bool	false | true
BBBlock	bundle branch block	ECG;Condition	6374002		categorical	false | true, left bundle branch block | true, right bundle branch block
Hemiblock	monofascicular block	ECG;Condition	2374000		categorical	true, left posterior fascicular block | false | true, left anterior fascicular block
Tinversion	inverted T wave	ECG;Condition	59931005		bool	false | true
STSegCond	ST segment - finding	ECG;Condition	365416000		bool	false | true
HeartRateECG	heart rate ECG	ECG;Measurement	364075005		integer
PRInterval	P-R interval	ECG;Measurement		8625-6	integer
QRSDuration	QRS duration	ECG;Measurement		8633-0	integer
QTInterval	Q-T interval	ECG;Measurement		8634-8	integer
QTc	Q-T interval corrected	ECG;Measurement		8636-3	integer
PacemakerECG	cardiac pacemaker found in ECG	ECG;Observation	14106009		bool	false | true
PacemStimECG	permanent pacemaker atrial stimulation setting	ECG;Observation		99698-3	bool	false | true
PacemAtriumECG	pacemaker atrium stimulation	ECG;Observation			bool	false | true
PacemVentricleECG	pacemaker ventricle stimulation	ECG;Observation			bool	false | true
TimeOutside	hours spent outside on average per day	Habits			integer
Organic	Percentage of organic food consumed	Habits			integer
ToBedTime	Usual bed time	Habits			time
WakeUpTime	Usual wake up time	Habits			time
Cholesterol	cholesterol [mass/volume] in serum or plasma (mg/dL)	Laboratory;Measurement	77068002	2093-3	float
CRP	C reactive protein [mass/volume] in serum or plasma (mg/L)	Laboratory;Measurement		1988-5	integer
RBCCount	erythrocytes [#/volume] in blood (10**6/uL)	Laboratory;Measurement		26453-1	float
RDW	red cell distribution width	Laboratory;Measurement			float
Fe	iron [mass/volume] in serum or plasma (ug/L)	Laboratory;Measurement		2498-4	float
fPSA	prostate specific Ag free [mass/volume] in serum or plasma (ng/mL)	Laboratory;Measurement		10886-0	float
fT4	thyroxine (T4) free [mass/volume] in serum or plasma (ng/L)	Laboratory;Measurement		3024-7	float
GFR-MDRD	glomerular filtration rate/1.73 sq M.predicted [volume rate/area] in serum, plasma or blood by creatinine-based formula (MDRD) (mL/min/1.73m**2)	Laboratory;Measurement		77147-7	float
GFR-CKD	glomerular filtration rate/1.73 sq M.predicted [volume rate/area] in serum, plasma or blood by creatinine-based formula (CKD-EPI) (mL/min/1.73m**2)	Laboratory;Measurement		62238-1	float
Glucose	glucose [mass/volume] in blood (mg/dL)	Laboratory;Measurement		2339-0	float
HBKC	hemoglobin [mass/volume] in blood (g/dL)	Laboratory;Measurement		718-7	float
CholHDL	cholesterol in HDL [mass/volume] in serum or plasma (mg/dL)	Laboratory;Measurement		2085-9	integer
Hematocrit	hematocrit [volume fraction] of blood	Laboratory;Measurement		20570-8	float
CRPHighSens	C reactive protein [mass/volume] in blood by high sensitivity method (mg/dL)	Laboratory;Measurement		71426-1	float
Potassium	potassium [mass/volume] in body fluid (mmol)	Laboratory;Measurement		2821-7	float
Creatinine	creatinine [mass/volume] in body fluid (mg/dL)	Laboratory;Measurement		12190-5	float
CholLDL	cholesterol in LDL [mass/volume] in serum or plasma (mg/dL)	Laboratory;Measurement		2089-1	float
Leukocytes	leukocytes [#/volume] in blood (mg/dL)	Laboratory;Measurement		26464-8	float
MCH	mean corpuscular hemoglobin (pg/cell)	Laboratory;Measurement		59468-9	float
MCHC	mean corpuscular hemoglobin concentration (g/dL)	Laboratory;Measurement		28540-3	float
MCV	erythrocyte mean corpuscular volume (fL)	Laboratory;Measurement		30428-7	float
Na	sodium [moles/volume] in serum or plasma (mmol/L)	Laboratory;Measurement		2951-2	float
proBNP	Natriuretic peptide.B prohormone N-terminal [mass/volume] in serum or plasma (ng/L)	Laboratory;Measurement		33762-6	float
PSA	prostate specific Ag [mass/volume] in serum or plasma (ng/mL)	Laboratory;Measurement		2857-1	float
QPSA	prostate specific antigen free/prostate specific antigen total in serum	Laboratory;Measurement		12841-3	integer
RetAbs	reticulocytes [#/volume] in blood (10**3/uL)	Laboratory;Measurement		14196-0	float
RetIdx	reticulocyte index	Laboratory;Measurement		12250-7	float
RetPerc	reticulocytes [#/volume] in blood (%)	Laboratory;Measurement		14196-0	float
RPI	reticulocyte production index	Laboratory;Measurement		31111-8	float
Platelets	platelets [#/volume] in blood (10*3/uL)	Laboratory;Measurement		26515-7	float
Triglyceride	triglyceride [mass/volume] in serum or plasma (mg/dL)	Laboratory;Measurement		2571-8	float
TSH	thyroid-stimulating hormone (U/L)	Laboratory;Measurement		3016-3	float
AorticVD	aortic valve disorder	MRI;Condition	8722008		bool	false | true
MitralVD	mitral valve disorder	MRI;Condition	11851006		bool	false | true
PulmonaryVD	pulmonary valve disorder	MRI;Condition	76267008		bool	false | true
TricuspidVD	tricuspid valve disorder	MRI;Condition	20721001		bool	false | true
HeartDis	general heart disease	MRI;Condition	56265001		bool	false | true
IschHeartDis	ischemic heart disease	MRI;Condition	414545008		bool	false | true
NonIschHeartDis	non-ischemic heart disease	MRI;Condition	56265001		bool	false | true
ValvHeartDis	valvular heart disease	MRI;Condition	368009		bool	false | true
PericardialDisMRI	disorder of pericardium	MRI;Condition	55855009		bool	false | true
CongCardDis	congenital cardiovascular disorder	MRI;Condition	762228008		bool	false | true
OtherHeartDis	other heart disease	MRI;Condition		LA12361-4	bool	false | true
CancerUnspecified	unspecified cancer	MedicalHistory;Cancer;Condition			encoded	false | true
BreastCancer	breast cancer	MedicalHistory;Cancer;Condition		LA14283-8	bool	false | true
BreastCancerAge	patient age at diagnosis of breast cancer	MedicalHistory;Cancer;Condition		21841-2	integer
MalMelanoma	malignant melanoma	MedicalHistory;Cancer;Condition	372244006		bool	false | true
MalMelanomaAge	patient age at diagnosis of breast cancer	MedicalHistory;Cancer;Condition		21841-2	integer
ProstateCancer	prostate cancer	MedicalHistory;Cancer;Condition		LA15688-7	bool	false | true
ProstateCancerAge	patient age at diagnosis of breast cancer	MedicalHistory;Cancer;Condition		21841-2	integer
ChemotherapyBC	chemotherapy for treatment of breast cancer	MedicalHistory;Cancer;Procedure	367336001		bool	true | false
RadiotherapyBC	radiotherapy for treatment of breast cancer	MedicalHistory;Cancer;Procedure		LA26009-3	bool	true | false
SurgeryBC	surgery for treatment of breast cancer	MedicalHistory;Cancer;Procedure		LA14620-1	bool	true | false
HormoneBC	hormone therapy for treatment of breast cancer	MedicalHistory;Cancer;Procedure	169413002		bool	true | false
TopicalBC	topical chemotherapy for treatment of breast cancer	MedicalHistory;Cancer;Procedure	24977001		bool	true | false
CryoBC	cryotherapy for treatment of breast cancer	MedicalHistory;Cancer;Procedure	26782000		bool	true | false
LaserBC	laser therapy for treatment of breast cancer	MedicalHistory;Cancer;Procedure	31394004		bool	true | false
PhotodynamicBC	photodynamic therapy for treatment of breast cancer	MedicalHistory;Cancer;Procedure	257891001		bool	true | false
ChemotherapyMM	chemotherapy for treatment of malignant melanoma	MedicalHistory;Cancer;Procedure	367336001		bool	true | false
RadiotherapyMM	radiotherapy for treatment of malignant melanoma	MedicalHistory;Cancer;Procedure		LA26009-3	bool	true | false
SurgeryMM	surgery for treatment of malignant melanoma	MedicalHistory;Cancer;Procedure		LA14620-1	bool	true | false
HormoneMM	hormone therapy for treatment of malignant melanoma	MedicalHistory;Cancer;Procedure	169413002		bool	true | false
TopicalMM	topical chemotherapy for treatment of malignant melanoma	MedicalHistory;Cancer;Procedure	24977001		bool	true | false
CryoMM	cryotherapy for treatment of malignant melanoma	MedicalHistory;Cancer;Procedure	26782000		bool	true | false
LaserMM	laser therapy for treatment of malignant melanoma	MedicalHistory;Cancer;Procedure	31394004		bool	true | false
PhotodynamicMM	photodynamic therapy for treatment of malignant melanoma	MedicalHistory;Cancer;Procedure	257891001		bool	true | false
ChemotherapyPC	chemotherapy for treatment of prostate cancer	MedicalHistory;Cancer;Procedure	367336001		bool	true | false
RadiotherapyPC	radiotherapy for treatment of prostate cancer	MedicalHistory;Cancer;Procedure		LA26009-3	bool	true | false
SurgeryPC	surgery for treatment of prostate cancer	MedicalHistory;Cancer;Procedure		LA14620-1	bool	true | false
HormonePC	hormone therapy for treatment of prostate cancer	MedicalHistory;Cancer;Procedure	169413002		bool	true | false
TopicalPC	topical chemotherapy for treatment of prostate cancer	MedicalHistory;Cancer;Procedure	24977001		bool	true | false
CryoPC	cryotherapy for treatment of prostate cancer	MedicalHistory;Cancer;Procedure	26782000		bool	true | false
LaserPC	laser therapy for treatment of prostate cancer	MedicalHistory;Cancer;Procedure	31394004		bool	true | false
PhotodynamicPC	photodynamic therapy for treatment of prostate cancer	MedicalHistory;Cancer;Procedure	257891001		bool	true | false
CardiacInfarction	myocardial infarction	MedicalHistory;Cardiac;Condition	22298006		bool	false | true
CoronArtDis	disorder of coronary artery	MedicalHistory;Cardiac;Condition	414024009		bool	false | true
AnginaPectoris	angina pectoris	MedicalHistory;Cardiac;Condition	194828000		bool	false | true
CongHeartFail	congestive heart failure	MedicalHistory;Cardiac;Condition	42343007		bool	false | true
Myocarditis	myocarditis	MedicalHistory;Cardiac;Condition	50920009		bool	false | true
ValvularEndocarditis	valvular endocarditis	MedicalHistory;Cardiac;Condition	89736004		bool	false | true
AtrialFibrillation	atrial fibrillation	MedicalHistory;Cardiac;Condition	49436004		bool	false | true
BreathShort	shortness of breath	MedicalHistory;Cardiac;Condition		LA17001-1	categorical	true, shortness at all activities and in rest | true, shortness at normal physical stress | true, shortness at low physical stress
Cardioversion	cardioversion	MedicalHistory;Cardiac;Procedure	250980009		bool	false | true
Ablation	ablation - action	MedicalHistory;Cardiac;Procedure	4117507		bool	false | true
HeartValveProc	operation on heart valve	MedicalHistory;Cardiac;Procedure	73544002		bool	true | false
PTCA	percutaneous transluminal coronary angioplasty or stent implant	MedicalHistory;Cardiac;Procedure	11101003		bool	true | false
CardiacBypass	aortocoronary artery bypass graft	MedicalHistory;Cardiac;Procedure	67166004		bool	true | false
PacemakerProc	implantation of cardiac pacemaker	MedicalHistory;Cardiac;Procedure	307280005		bool	true | false
Defibrillator	implantation of internal cardiac defibrillator	MedicalHistory;Cardiac;Procedure	395218007		bool	true | false
Hypertension	Were you ever diagnosed with hypertension?	MedicalHistory;Vascular;Condition		LA7444-8	bool	false | true
OcclusionArtery	occlusion of artery	MedicalHistory;Vascular;Condition	2929001		bool	false | true
LegPain	pain in lower limb	MedicalHistory;Vascular;Condition	10601006		categorical	true, in both legs | false | true, in one leg
AneurysmAorta	aortic aneurysm	MedicalHistory;Vascular;Condition	67362008		bool	false | true
AneurysmOther	aneurysm in artery other than aorta	MedicalHistory;Vascular;Condition	85659009		categorical	true, pelvic or leg artery | true, head artery | true, abdominal artery
CarotidStenosis	carotid artery stenosis	MedicalHistory;Vascular;Condition	64586002		bool	false | true
LegUlcer	ulcer of lower extremity	MedicalHistory;Vascular;Condition	95344007		categorical	true, both lower legs | false | true, left lower leg | true, right lower leg
ThrombosisDV	deep venous thrombosis	MedicalHistory;Vascular;Condition	128053003		bool	false | true
AortaAbdFlow	abdominal aortic maximal flow	Sonography;Measurement	252062009		float
ComFemArteryR	right common femoral artery maximal flow	Sonography;Measurement	252062009		float
ComFemArteryL	left common femoral artery maximal flow	Sonography;Measurement	252062009		float
PoplitealArteryR	right popliteal artery maximal flow	Sonography;Measurement	252062009		float
PoplitealArteryL	left popliteal artery maximal flow	Sonography;Measurement	252062009		float
CarotidPlaqueR	number of carotid plaques right artery	Vascular;Condition	284881000119108		integer
CarotidStenosisR	number of carotid stenosis right artery	Vascular;Condition	64586002		integer
CarotidPlaqueL	number of carotid plaques left artery	Vascular;Condition	284871000119105		integer
CarotidStenosisL	number of carotid stenosis left artery	Vascular;Condition	64586002		integer
BloodPressureSys	sitting systolic blood pressure (mmHg)	Vascular;Measurement	407554009		integer
BloodPressureDia	sitting diastolic blood pressure (mmHg)	Vascular;Measurement	407555005		integer
