# Supplementary material for: Introducing Attribute Association Graphs to Facilitate Medical Data Exploration: Development and Evaluation Using Epidemiological Study Data
Source: JMIR Med Inform. 2024 Jul 24;12:e49865. doi: 10.2196/49865 (PMC11306949; doi:10.2196/49865)
Supplement: Multimedia Appendix 6 [file medinform_v12i1e49865_app6.xlsx]

## Sheet: Sheet1
User_Id	A1	A2	B1	B2	B3	B4	B5	B6	C11	C12	C21	C22	C23	C24	C31	C32	C33	D1	D2	D3	D4	D5	D6	D7	E1	E2	F1	F2_F3_F4_pos	F2_F3_F4_neg	SUS1	SUS2	SUS3	SUS4	SUS5	SUS6	SUS7	SUS8	SUS9	SUS10	SUS scores
p1	No	Yes	Yes	1	Clinic; Science/Research	Yes	At least once a month	Excel; R	not correct	correct	correct	correct	correct	not understandable	correct	not correct	not understandable	done without help	correct	correct	done without help	done without help	correct	done with help	Clear accumulation of thematically relevant nodes (e.g., ECG accumulation) is evident. Similar accumulations, as far as can be seen, are only given here. [ECG Signals] Also interesting if realtion is missing. For example, elevated sodium with reduced GFR is missing, whereas potassium is indicated. [Kidney Metabolism]	Connections with cholesterol and HDL would be expected differently.[Lipid Metabolism]	7	The color and size of the nodes are helpful and visually appealing. [Visual Presentation] New way of exploration and information presetation [Visual Presentation; Information Access] Helpful for large datasets [Information Access]	An info button, providing definitions of the nodes, would be helpful [Additional Functions and Information] Custom group specifications and information about considered variables might simplify understanding [Additional Functions and Information]	4	1	4	2	4	1	3	4	4	2	72.5
p2	No	Yes	Yes	10	Clinic; Science/Research	Yes	Daily or multiple times a week	Jupyter Notebook; R; SPSS	correct	not correct	correct	correct	correct	not understandable	correct	not correct	not understandable	done without help	correct	correct	done without help	done without help	correct	done without help	Hypertension, considered true as a central characteristic [Vital Signs] ProBNP high appears interesting and aligns with expectations for CVD. [Biomarker Metabolism]	Cholesterol to platelets to HDL, Low, and triglycerides is easy to understand. [Lipid Metabolism] ProBNP, high and reduced GFR is also explainable. Kidney strain and long-term heart strain. [Biomarker Metabolism; Lipid Metabolism; Kidney Metabolism] CRP shows no/little relations to CRP.[Inflammatory Marker Metabolism]	7	Relationships and connections become apparent. [Visual Presentation; Information Access] Provides an overview of the important characteristics of a group. [Visual Presentation; Information Access] Takes off the initial data exploration or hypothesis formation [Hypothesis Formation] Grouping and hiding of irrelevant aspects is possible. [Exploration Opportunities and Flexibility]	Finer ranges could be helpful, not just upper and lower range [Exploration Opportunities and Flexibility; Information Access]	5	1	4	2	5	1	4	1	5	4	85
p3	Yes	Yes	No	10	Clinic	Yes	I used to use them frequently, but not anymore	SPSS	correct	correct	not correct	not correct	correct	not understandable	not correct	not correct	not understandable	done without help	correct	correct	done without help	done without help	correct	done with help	Hypertension made relevant through size and relations [Vital Signs] No particular abnormalities are visible [Medical Plausibility]	High cholesterol in healthy individuals, likely due to medication. [Medication; Lipid Metabolism] Low cholesterol in diseased individuals [Lipid Metabolism]	7	Color and size are relevant and visual indicators [Visual Presentation]	Relations are difficult to understand [Visual Presentation; Information Access] Practice is needed [Exploration Opportunities and Flexibility]	3	2	4	3	4	2	3	2	4	2	67.5
p4	Yes	Yes	No	5	None of the above	Yes	At least once a month	Excel; R; Tableau	correct	correct	correct	correct	correct	not understandable	correct	correct	not understandable	done without help	correct	correct	done without help	done without help	correct	done with help	Hypertension as a central point seems to be relevant [Vital Signs] At first glance, medically plausible connections [Medical Plausibility]	Unusual: Cholesterol high in the control group. [Lipid Metabolism] Unusual: Cholesterol low in the CVD group. [Lipid Metabolism] Otherwise, relationships seem medically plausible. [Medical Plausibility]	7	The color and size of the nodes are helpful [Visual Presentation] There is nothing comparable. [Perspective and Exploration]	Arrows can be confusing [Visual Presentation; Information Access] Overview is more visible with fewer nodes. [Visual Presentation; Information Access]	3	2	4	4	4	2	3	2	4	2	65
p5	No	Yes	No	4	Clinic	Yes	I used to use them frequently, but not anymore	R	correct	not correct	correct	correct	correct	understandable	not correct	not correct	not understandable	done without help	correct	correct	done without help	done without help	correct	done with help	Unusual that the QTc interval is unrelated, as expected in healthy individuals. [ECG Signals] Data appear plausible with medical understanding. [Medical Plausibility]	Lipid metabolism and kidney retention are noticeable. [Lipid Metabolism; Kidney Metabolism]	8	Relationships and connections become apparent [Visual Presentation; Information Access] Every area (nodes/relationships) is explorable, providing many facts [Exploration Opportunities and Flexibility] Grouping and hiding of irrelevant aspects is possible [Exploration Opportunities and Flexibility]	Overview is better visible with fewer nodes. [Visual Presentation; Information Access]	4	2	3	2	4	1	4	1	4	2	77.5
p6	No	Yes	No	9	Clinic	Yes	I used to use them frequently, but not anymore	SPSS	correct	correct	correct	correct	correct	understandable	correct	not correct	not understandable	done without help	correct	correct	done without help	done without help	correct	done with help	ECG variables all together are understandable [ECG Signals] Blood lipids are conspicuous [Lipid Metabolism] Hypertension as the central entity [Vital Signs]	Lipid metabolism is noticeable. [Lipid Metabolism]	7	Relationships and connections become apparent [Information Access] Provides an overview of the important characteristics of a group [Visual Presentation; Information Access] Different forms of representation are usable [Exploration Opportunities and Flexibility] The color and size of the nodes are helpful [Visual Presentation]	Practice is needed [Exploration Opportunities and Flexibility] Naming is difficult to understand [Visual Presentation]	4	2	3	3	3	2	4	2	3	3	62.5
p7	Yes	Yes	No	9	Clinic; Science/Research	Yes	I used to use them frequently, but not anymore	SPSS	correct	not correct	not correct	not correct	not correct	not understandable	correct	not correct	not understandable	done without help	correct	correct	done without help	done without help	correct	done with help	Creatinine high, [Kidney Metabolism] Cholesterol low [Lipid Metabolism] Otherwise, no other unusual connections are apparent at first glance [Medical Plausibility] Approach strongly oriented towards red-marked nodes, only then the directly involved associations become interesting [Medical Plausibility]	Cholesterol and HDL anomaly [Lipid Metabolism]	7	The color and size of the nodes are helpful [Visual Presentation] Data exploration is possible without numerical values [Exploration Opportunities and Flexibility]	Multilingualism is not provided [Exploration Opportunities and Flexibility] Relations can be difficult to understand [Visual Presentation; Information Access]	3	2	4	2	3	1	4	3	4	2	70
p8	Yes	Yes	No	3.5	Clinic	Yes	A few times a year	PPT; R; SPSS	correct	correct	correct	correct	correct	not understandable	correct	not correct	not understandable	done without help	correct	correct	done without help	done without help	correct	done with help	AV block -> Creatinine high is unusual [ECG Signals; Kidney Metabolism] Rather, cardioversion should be central, but it is not [Medical Plausibility] Arterial occlusion is barely linked [Vital Signs]	Is low cholesterol in the disease group likely explained by treatment? [Medication] Low HDL in the healthy group is odd. [Lipid Metabolism] GFR is not linked with many other attributes. [Kidney Metabolism]	7	Group division is advantageous [Visual Presentation; Information Access] The color and size of the nodes are helpful [Visual Presentation] New way of exploration and information presetation [Visual Presentation; Information Acces] Initial data exploration is possible without numerical values [Exploration Opportunities and Flexibility]	Practice is needed [Exploration Opportunities and Flexibility] Not a statistical tool [Exploration Opportunities and Flexibility]	4	2	3	2	5	1	4	2	3	5	67.5
p9	No	Yes	No	3.5	Clinic; Science/Research	Yes	I used to use them frequently, but not anymore	Excel; SPSS	correct	correct	correct	correct	correct	understandable	correct	correct	understandable	done without help	correct	correct	done without help	done without help	correct	done with help	Elements that are without group reference are interesting (e.g., CRPHighSens normal, high) [Kidney Metabolism; Medical Plausibility] Why is CRPHighSens not linked with EKG or lipid metabolism disorders? [ECG Signals; Lipid Metabolism] Fats (Triglycerides normal, CholHDL, normal) are different than expected. Normally it would be elevated in CVD. Perhaps influenced by medication?[Medication] Mutual…	ProBNP, normal has no associations. [Biomarker Metabolism] Cholesterol, low -> Platelets, low why is there an association? [Lipid Metabolism; Coagulation] Platelets, normal is ok. High, on the other hand, is isolated.[Coagulation]	8	Colors and sizes are quickly perceptible [Visual Presentation] Initial data exploration is possible without numerical values [Exploration Opportunities and Flexibility]	No clear start and stop; tables would provide structure [Exploration Opportunities and Flexibility] Difficulty in influencing what has already been explored; everything looks relatively the same. [Exploration Opportunities and Flexibility] Differences between "elevated", "normal", and "low" are not visually apparent. [Visual Presentation]	3	2	4	1	4	1	3	2	4	3	72.5
p10	No	Yes	Yes	3	Clinic; Science/Research	Yes	Daily or multiple times a week	Jupyter Notebook; R; Python	correct	correct	correct	correct	correct	not understandable	correct	correct	not understandable	done without help	correct	correct	done without help	done without help	correct	done without help	Arterial occlusive disease is associated with leg pain, which is clear. [Vital Signs] Many relationships seem plausible, but trust in the data is not necessarily present. [Medical Plausibility]	Medication for fats presumably accounts for the Cholesterol high manifestations in the healthy group. [Lipid Metabolism; Medication] GFR and Creatinine are known and clear. [Kidney Metabolism]	5	Color coding and arrow thickness are good visual indicators [Visual Presentation; Information Access] The tool might be useful for teaching purposes [Applicability and Utility]	Forced layout not always meaningful; users might interpret the arrangement as meaningful. [Visual Presentation] Thematic arrangement would be helpful, e.g., like with groupings or categories. [Visual Presentation]	2	2	4	1	5	1	3	3	3	4	65
